# Supplementary material for: Towards a Deeper Understanding: Utilizing Machine Learning to Investigate the Association between Obesity and Cognitive Decline—A Systematic Review
Source: J Clin Med. 2024 Apr 16;13(8):2307. doi: 10.3390/jcm13082307 (PMC11051247; doi:10.3390/jcm13082307)
Supplement: Supplementary file 1 [file jcm-13-02307-s001.zip]

Archive with 1 entries (1 files):
- jcm-2946173-supplementary.pdf
